# Supplementary material for: Medical Residents’ Behaviours toward Compulsory COVID-19 Vaccination in a Tertiary Hospital in Italy
Source: Int J Environ Res Public Health. 2022 Nov 30;19(23):15985. doi: 10.3390/ijerph192315985 (PMC9736902; doi:10.3390/ijerph192315985)
Supplement: Supplementary file 1 [file ijerph-19-15985-s001.zip]

Archive with 1 entries (1 files):
- ijerph-2020273-supplementary.pdf
